# Supplementary material for: Does MHC heterozygosity influence microbiota form and function?
Source: PLoS One. 2019 May 16;14(5):e0215946. doi: 10.1371/journal.pone.0215946 (PMC6522005; doi:10.1371/journal.pone.0215946)
Supplement: S2 Table — If an OTU is not calculated as a node in a network, its value is reported as N/A. (XLSX) [file pone.0215946.s004.xlsx]

## Sheet: merged_BC.xls
S2 Table. Distribution of betweenness centrality values of nodes with their closed relatives across genotype-level networks. If an OTU is not calculated as a node in a network, its value is reported as N/A.
OTU ID	BB	DD	KK	BD	DK	KB	taxonomy
167034	0	0	0	0	0	0	k__Bacteria; p__Firmicutes; c__Clostridia; o__Clostridiales; f__Ruminococcaceae; g__Oscillospira; s__
170950	0	0	0	0	0	0	k__Bacteria; p__Firmicutes; c__Clostridia; o__Clostridiales; f__Ruminococcaceae; g__Ruminococcus; s__
178959	0	0	0	0	0	0	k__Bacteria; p__Firmicutes; c__Clostridia; o__Clostridiales; f__Ruminococcaceae; g__Oscillospira; s__
180564	0	0	0	0	0	0	k__Bacteria; p__Firmicutes; c__Clostridia; o__Clostridiales
206324	0	0	0	0	0	0	k__Bacteria; p__Bacteroidetes; c__Bacteroidia; o__Bacteroidales; f__S24-7; g__; s__
263546	0	0	0	0	0	0	k__Bacteria; p__Firmicutes; c__Clostridia; o__Clostridiales; f__Ruminococcaceae; g__Oscillospira; s__
270385	0	0	0	0	0	0	k__Bacteria; p__Firmicutes; c__Clostridia; o__Clostridiales; f__Ruminococcaceae; g__Oscillospira; s__
275339	0	0	0	0	0	0	k__Bacteria; p__Bacteroidetes; c__Bacteroidia; o__Bacteroidales; f__S24-7; g__; s__
328143	0	0	0	0	0	0	k__Bacteria; p__Bacteroidetes; c__Bacteroidia; o__Bacteroidales; f__S24-7; g__; s__
331720	0	0	0	0	0	0	k__Bacteria; p__Bacteroidetes; c__Bacteroidia; o__Bacteroidales; f__S24-7; g__; s__
830014	0	0	0	0	0	0	k__Bacteria; p__Firmicutes; c__Clostridia; o__Clostridiales
835900	0	0	0	0	0	0	k__Bacteria; p__Bacteroidetes; c__Bacteroidia; o__Bacteroidales; f__[Odoribacteraceae]; g__Odoribacter; s__
3172949	0	0	0	0	0	0	k__Bacteria; p__Bacteroidetes; c__Bacteroidia; o__Bacteroidales; f__S24-7; g__; s__
3392847	0	0	0	0	0	0	k__Bacteria; p__Firmicutes; c__Clostridia; o__Clostridiales; f__Lachnospiraceae
192204	0.013986	0	0	0	0	0	k__Bacteria; p__Firmicutes; c__Clostridia; o__Clostridiales; f__Lachnospiraceae; g__Dorea
3231096	0.0195804	0	0	0	0	0	k__Bacteria; p__Bacteroidetes; c__Bacteroidia; o__Bacteroidales; f__S24-7; g__; s__
258202	0.0452214	0	0	0	0	0	k__Bacteria; p__Firmicutes; c__Clostridia; o__Clostridiales; f__Lachnospiraceae
198865	N/A	0	0	0	0	0	k__Bacteria; p__Bacteroidetes; c__Bacteroidia; o__Bacteroidales; f__S24-7; g__; s__
4449518	N/A	0	0	0	0	0	k__Bacteria; p__Bacteroidetes; c__Bacteroidia; o__Bacteroidales; f__Rikenellaceae
214116	N/A	N/A	0	0	0	0	k__Bacteria; p__Firmicutes; c__Clostridia; o__Clostridiales; f__; g__; s__
191325	N/A	0	0.00351185	0	0	0	k__Bacteria; p__Firmicutes; c__Clostridia; o__Clostridiales
311031	0	0	0.00658472	0	0	0	k__Bacteria; p__Firmicutes; c__Clostridia; o__Clostridiales
191558	0.00466201	0	0.00834065	0	0	0	k__Bacteria; p__Firmicutes; c__Clostridia; o__Clostridiales; f__Ruminococcaceae; g__Oscillospira; s__
259699	0	0	N/A	0	0	0	k__Bacteria; p__Firmicutes; c__Clostridia; o__Clostridiales; f__Ruminococcaceae; g__Oscillospira; s__
263977	0	0	N/A	0	0	0	k__Bacteria; p__Firmicutes; c__Clostridia; o__Clostridiales; f__Ruminococcaceae; g__Oscillospira; s__
191199	0	0	0	0.000782473	0	0	k__Bacteria; p__Bacteroidetes; c__Bacteroidia; o__Bacteroidales; f__S24-7; g__; s__
171617	0	0	0	0.00312989	0	0	k__Bacteria; p__Bacteroidetes; c__Bacteroidia; o__Bacteroidales; f__S24-7; g__; s__
418501	N/A	0	0	0.00312989	0	0	k__Bacteria; p__Bacteroidetes; c__Bacteroidia; o__Bacteroidales; f__Rikenellaceae; g__AF12; s__
261132	0.0027972	0	0.0122915	0.00312989	0	0	k__Bacteria; p__Firmicutes; c__Clostridia; o__Clostridiales
266192	N/A	0	0	0.00978091	0	0	k__Bacteria; p__Firmicutes; c__Clostridia; o__Clostridiales; f__Lachnospiraceae; g__; s__
184381	0	0	0	0.0117371	0	0	k__Bacteria; p__Bacteroidetes; c__Bacteroidia; o__Bacteroidales; f__S24-7; g__; s__
135956	0	0	0.00351185	0.0246479	0	0	k__Bacteria; p__Firmicutes; c__Bacilli; o__Lactobacillales; f__Lactobacillaceae; g__Lactobacillus
4393892	0	0	0	0.0312989	0	0	k__Bacteria; p__Firmicutes; c__Clostridia; o__Clostridiales; f__Lachnospiraceae
331013	0	0	N/A	0.0520344	0	0	k__Bacteria; p__Firmicutes; c__Clostridia; o__Clostridiales; f__Ruminococcaceae; g__Ruminococcus; s__
198194	0	0	0	0.0708138	0	0	k__Bacteria; p__Firmicutes; c__Clostridia; o__Clostridiales; f__Ruminococcaceae; g__Oscillospira; s__
197099	0.0102564	0	0.00526778	0.0837246	0	0	k__Bacteria; p__Firmicutes; c__Clostridia; o__Clostridiales; f__Ruminococcaceae; g__Oscillospira; s__
189840	0	0	0	N/A	0	0	k__Bacteria; p__Firmicutes; c__Clostridia; o__Clostridiales; f__Ruminococcaceae; g__Oscillospira; s__
203713	0	0	0	N/A	0	0	k__Bacteria; p__Bacteroidetes; c__Bacteroidia; o__Bacteroidales; f__S24-7; g__; s__
208434	0	0	0	N/A	0	0	k__Bacteria; p__Bacteroidetes; c__Bacteroidia; o__Bacteroidales; f__S24-7; g__; s__
209030	0	0	0	N/A	0	0	k__Bacteria; p__Bacteroidetes; c__Bacteroidia; o__Bacteroidales; f__S24-7; g__; s__
137043	0	0	N/A	N/A	0	0	k__Bacteria; p__Firmicutes; c__Bacilli; o__Lactobacillales; f__Lactobacillaceae; g__Lactobacillus
264325	0	0.000617284	0	0	0.000617284	0	k__Bacteria; p__Bacteroidetes; c__Bacteroidia; o__Bacteroidales; f__Rikenellaceae; g__; s__
174667	0	0.00154321	N/A	0	0.00154321	0	k__Bacteria; p__Firmicutes; c__Clostridia; o__Clostridiales; f__Lachnospiraceae; g__; s__
260553	N/A	N/A	0	0	0.00205761	0	k__Bacteria; p__Firmicutes; c__Clostridia; o__Clostridiales; f__Lachnospiraceae
272213	0	0.00205761	0	0.0172144	0.00205761	0	k__Bacteria; p__Firmicutes; c__Clostridia; o__Clostridiales
194665	0	0.00246914	0.00877963	0	0.00246914	0	k__Bacteria; p__Firmicutes; c__Clostridia; o__Clostridiales; f__Ruminococcaceae; g__Oscillospira; s__
210950	0.00384615	0.00694444	0	0	0.00694444	0	k__Bacteria; p__Bacteroidetes; c__Bacteroidia; o__Bacteroidales; f__S24-7; g__; s__
242029	0	0.00694444	0	0.00312989	0.00694444	0	k__Bacteria; p__Bacteroidetes; c__Bacteroidia; o__Bacteroidales; f__S24-7; g__; s__
195005	0.00384615	0.00694444	0	0.00312989	0.00694444	0	k__Bacteria; p__Bacteroidetes; c__Bacteroidia; o__Bacteroidales; f__S24-7; g__; s__
320123	0	0.00694444	N/A	N/A	0.00694444	0	k__Bacteria; p__Bacteroidetes; c__Bacteroidia; o__Bacteroidales; f__S24-7; g__; s__
1105589	0	0.00694444	N/A	N/A	0.00694444	0	k__Bacteria; p__Bacteroidetes; c__Bacteroidia; o__Bacteroidales; f__S24-7; g__; s__
270391	0.00745921	N/A	0	0	0.0205247	0	k__Bacteria; p__Bacteroidetes; c__Bacteroidia; o__Bacteroidales; f__Rikenellaceae; g__; s__
195691	0	0.0205247	N/A	0	0.0205247	0	k__Bacteria; p__Firmicutes; c__Clostridia; o__Clostridiales; f__Lachnospiraceae; g__[Ruminococcus]; s__gnavus
271830	0.0037296	0.0262346	0.0171203	0	0.0262346	0	k__Bacteria; p__Bacteroidetes; c__Bacteroidia; o__Bacteroidales; f__S24-7; g__; s__
312440	0	0.0262346	N/A	0	0.0262346	0	k__Bacteria; p__Bacteroidetes; c__Bacteroidia; o__Bacteroidales; f__S24-7; g__; s__
259912	0	0.0561728	0	0.0176056	0.0561728	0	k__Bacteria; p__Firmicutes; c__Clostridia; o__Clostridiales
264787	0.00384615	0.0868827	0	0	0.0868827	0	k__Bacteria; p__Bacteroidetes; c__Bacteroidia; o__Bacteroidales; f__S24-7; g__; s__
313274	N/A	N/A	N/A	0	0	0.00289193	k__Bacteria; p__Firmicutes; c__Clostridia; o__Clostridiales; f__Ruminococcaceae; g__Oscillospira; s__
203970	0	N/A	0	N/A	0	0.00289193	k__Bacteria; p__Firmicutes; c__Clostridia; o__Clostridiales; f__Lachnospiraceae
179354	0	0	N/A	N/A	0	0.00289193	k__Bacteria; p__Firmicutes; c__Clostridia; o__Clostridiales; f__Ruminococcaceae; g__Oscillospira; s__
263337	N/A	0.00972222	0	0	0.00972222	0.00289193	k__Bacteria; p__Firmicutes; c__Clostridia; o__Clostridiales; f__Ruminococcaceae; g__Oscillospira; s__
355822	N/A	0	0.00131694	0	0	0.00570776	k__Bacteria; p__Firmicutes; c__Clostridia; o__Clostridiales
167338	0	0	0	0	0	0.00608828	k__Bacteria; p__Bacteroidetes; c__Bacteroidia; o__Bacteroidales; f__S24-7; g__; s__
179059	0	0.000308642	0	0	0.000308642	0.0064688	k__Bacteria; p__Firmicutes; c__Clostridia; o__Clostridiales
186052	0.00745921	N/A	0	0.00899844	0	0.0106545	k__Bacteria; p__Firmicutes; c__Clostridia; o__Clostridiales; f__Lachnospiraceae; g__; s__
197600	0	0	N/A	0	0	0.0114155	k__Bacteria; p__Firmicutes; c__Clostridia; o__Clostridiales; f__Lachnospiraceae; g__; s__
262102	0	N/A	0	0	0.0262346	0.0114155	k__Bacteria; p__Bacteroidetes; c__Bacteroidia; o__Bacteroidales; f__S24-7; g__; s__
265106	0.0041958	0	N/A	0	0	0.0182648	k__Bacteria; p__Actinobacteria; c__Coriobacteriia; o__Coriobacteriales; f__Coriobacteriaceae; g__Adlercreutzia; s__
337784	0.0111888	N/A	0	0	0.00694444	0.0188737	k__Bacteria; p__Firmicutes; c__Clostridia; o__Clostridiales; f__[Mogibacteriaceae]; g__; s__
259623	0	0	0	0.0269953	0	0.0234018	k__Bacteria; p__Bacteroidetes; c__Bacteroidia; o__Bacteroidales; f__S24-7; g__; s__
268720	0	N/A	0	0.0770736	0	0.0239726	k__Bacteria; p__Firmicutes; c__Clostridia; o__Clostridiales; f__Ruminococcaceae; g__Ruminococcus; s__
175416	0.00384615	0	0	0	0	0.0291096	k__Bacteria; p__Firmicutes; c__Clostridia; o__Clostridiales; f__; g__; s__
260387	N/A	N/A	0	N/A	0	0.0291096	k__Bacteria; p__Bacteroidetes; c__Bacteroidia; o__Bacteroidales; f__S24-7; g__; s__
351881	0	0	0.024144	0	0	0.070586	k__Bacteria; p__Firmicutes; c__Clostridia; o__Clostridiales; f__Lachnospiraceae
261209	0	0	0	0	0	N/A	k__Bacteria; p__Firmicutes; c__Clostridia; o__Clostridiales; f__Ruminococcaceae; g__Oscillospira; s__
175458	N/A	0	0	0	0	N/A	k__Bacteria; p__Bacteroidetes; c__Bacteroidia; o__Bacteroidales; f__S24-7; g__; s__
4449524	0.0037296	0	0.00658472	0	0	N/A	k__Bacteria; p__Bacteroidetes; c__Bacteroidia; o__Bacteroidales; f__Prevotellaceae; g__Prevotella; s__
270519	0	0	0	0.00312989	0	N/A	k__Bacteria; p__Firmicutes; c__Clostridia; o__Clostridiales; f__Ruminococcaceae; g__Oscillospira; s__
174285	N/A	0	0	0.0117371	0	N/A	k__Bacteria; p__Firmicutes; c__Clostridia; o__Clostridiales
1902400	N/A	0	0	0.0172144	0	N/A	k__Bacteria; p__Firmicutes; c__Clostridia; o__Clostridiales; f__Lachnospiraceae
271822	0	0	0	N/A	0	N/A	k__Bacteria; p__Firmicutes; c__Clostridia; o__Clostridiales; f__; g__; s__
193064	N/A	0.00205761	0	0	0.00205761	N/A	k__Bacteria; p__Firmicutes; c__Clostridia; o__Clostridiales
