# Supplementary material for: Does MHC heterozygosity influence microbiota form and function?
Source: PLoS One. 2019 May 16;14(5):e0215946. doi: 10.1371/journal.pone.0215946 (PMC6522005; doi:10.1371/journal.pone.0215946)
Supplement: S4 Table — The positive log2FoldChange values indicate that the taxa are enriched in MHC homozygotes, while negative values indicate that the taxa are enriched in MHC heterozygotes. (XLSX) [file pone.0215946.s006.xlsx]

## Sheet: Sheet1
S4 Table. Differential enrichment of predicted KO genes involved in the KEGG metabolic pathways within the core microbiota of MHC homozygote and MHC heterozygote animals, which are represented as log2FoldChange values with P < 0.05, Benjamini-Hochberg corrected. The positive log2FoldChange values indicate that the taxa are enriched in MHC homozygotes, while negative values indicate that the taxa …
KEGG IDs	log2FoldChange	P-value, Benjamini-Hochberg adjusted	KEGG_Pathways	KEGG_Description
K14392	-2.19316	3.72731e-06	Unclassified; Cellular Processes and Signaling; Other ion-coupled transporters	sodium/pantothenate symporter
K00675	-1.06179	0.000166073	Unclassified; Metabolism; Biosynthesis and biodegradation of secondary metabolites	N-hydroxyarylamine O-acetyltransferase [EC:2.3.1.118]
K10036	-1.13872	0.000166779	Environmental Information Processing; Membrane Transport; ABC transporters|Environmental Information Processing; Membrane Transport; Transporters	glutamine transport system substrate-binding protein
K04761	0.633439	0.000169391	Genetic Information Processing; Transcription; Transcription factors	LysR family transcriptional regulator, hydrogen peroxide-inducible genes activator
K01636	-1.82437	0.000185916	Unclassified; Metabolism; Others	None
K06019	-0.995751	0.00050468	Metabolism; Energy Metabolism; Oxidative phosphorylation	pyrophosphatase PpaX [EC:3.6.1.1]
K10796	0.886489	0.000965774	Metabolism; Amino Acid Metabolism; Arginine and proline metabolism	D-proline reductase (dithiol) PrdE [EC:1.21.4.1]
K10026	-0.912029	0.00119934	Unclassified; Poorly Characterized; General function prediction only	queuosine biosynthesis protein QueE
K13252	-0.838664	0.00128127	Unclassified; Metabolism; Amino acid metabolism	putrescine carbamoyltransferase [EC:2.1.3.6]
K00185	-0.803926	0.0013184	Unclassified; Metabolism; Energy metabolism	molybdopterin oxidoreductase, membrane subunit [EC:1.2.7.-]
K04015	-0.815682	0.0014934	Metabolism; Energy Metabolism; Nitrogen metabolism	protein NrfD; formate-dependent nitrate reductase complex, transmembrane protein
K02570	-0.880427	0.00156772	Metabolism; Energy Metabolism; Nitrogen metabolism	periplasmic nitrate reductase NapD
K09803	-0.880427	0.00156772	Unclassified; Poorly Characterized; Function unknown	hypothetical protein
K06909	1.42357	0.00164239	Unclassified; Poorly Characterized; General function prediction only	None
K06296	-1.26732	0.00167964	Unclassified; Cellular Processes and Signaling; Germination	spore germination protein KB
K07306	-0.78999	0.00196862	Unclassified; Cellular Processes and Signaling; Electron transfer carriers	anaerobic dimethyl sulfoxide reductase subunit A [EC:1.8.5.3]; anaerobic dimethyl sulfoxide reductase subunit A [EC:1.8.99.-]
K07308	-0.789359	0.00197063	Unclassified; Cellular Processes and Signaling; Electron transfer carriers	anaerobic dimethyl sulfoxide reductase subunit C (DMSO reductase anchor subunit)
K00313	-0.814274	0.00219372	Unclassified; Metabolism; Energy metabolism	electron transfer flavoprotein-quinone oxidoreductase [EC:1.5.5.-]
K00184	-0.767891	0.00219661	Unclassified; Metabolism; Energy metabolism	molybdopterin oxidoreductase, iron-sulfur binding subunit [EC:1.2.7.-]
K08298	-0.816103	0.00234447	Unclassified; Metabolism; Others	crotonobetainyl-CoA:carnitine CoA-transferase [EC:2.8.3.-]
K11924	-0.816103	0.00234447	Genetic Information Processing; Transcription; Transcription factors	DtxR family transcriptional regulator, manganese transport regulator
K07217	0.609669	0.00238253	Unclassified; Cellular Processes and Signaling; Inorganic ion transport and metabolism	Mn-containing catalase
K07862	-0.733799	0.0024931	Unclassified; Cellular Processes and Signaling; Other ion-coupled transporters	serine/threonine transporter
K00171	-0.576584	0.00270133	Metabolism; Carbohydrate Metabolism; Butanoate metabolism|Metabolism; Energy Metabolism; Carbon fixation pathways in prokaryotes|Metabolism; Carbohydrate Metabolism; Propanoate metabolism|Metabolism; Carbohydrate Metabolism; Citrate cycle (TCA cycle)|Metabolism; Carbohydrate Metabolism; Glycolysis / Gluconeogenesis|Metabolism; Carbohydrate Metabolism; Pyruvate metabolism|Metabolism; Energy Metabo…	pyruvate ferredoxin oxidoreductase, delta subunit [EC:1.2.7.1]
K14475	-0.826765	0.00287149	Human Diseases; Infectious Diseases; African trypanosomiasis	inhibitor of cysteine peptidase
K05311	1.22898	0.00314662	Genetic Information Processing; Transcription; Transcription factors	central glycolytic genes regulator
K07722	-0.794048	0.00321353	Genetic Information Processing; Transcription; Transcription factors	CopG family transcriptional regulator, nickel-responsive regulator
K09767	-0.653092	0.00324613	Unclassified; Poorly Characterized; Function unknown	hypothetical protein
K01444	0.773033	0.00325535	Cellular Processes; Transport and Catabolism; Lysosome|Metabolism; Glycan Biosynthesis and Metabolism; Other glycan degradation	N4-(beta-N-acetylglucosaminyl)-L-asparaginase [EC:3.5.1.26]
K11203	0.773033	0.00325535	Environmental Information Processing; Membrane Transport; Transporters	PTS system, fructose-specific IIC-like component
K08296	1.22333	0.00334009	Unclassified; Metabolism; Others	phosphohistidine phosphatase [EC:3.1.3.-]
K06446	-0.822779	0.00334471	Metabolism; Xenobiotics Biodegradation and Metabolism; Caprolactam degradation	acyl-CoA dehydrogenase [EC:1.3.99.-]
K00183	-0.713458	0.00336275	Unclassified; Metabolism; Energy metabolism	molybdopterin oxidoreductase, molybdopterin binding subunit [EC:1.2.7.-]
K00030	0.695763	0.00355488	Metabolism; Carbohydrate Metabolism; Citrate cycle (TCA cycle)	isocitrate dehydrogenase (NAD+) [EC:1.1.1.41]
K05794	1.10408	0.00362895	Unclassified; Cellular Processes and Signaling; Inorganic ion transport and metabolism	tellurite resistance protein TerC
K02282	-0.80733	0.00368887	Environmental Information Processing; Membrane Transport; Secretion system|Cellular Processes; Cell Motility; Bacterial motility proteins	pilus assembly protein CpaE
K09005	-0.80733	0.00368887	Unclassified; Poorly Characterized; Function unknown	hypothetical protein
K04014	-0.762861	0.00373624	Metabolism; Energy Metabolism; Nitrogen metabolism	formate-dependent nitrite reductase, Fe-S protein; protein NrfC
K00613	-0.813006	0.00411981	Metabolism; Amino Acid Metabolism; Glycine, serine and threonine metabolism|Metabolism; Amino Acid Metabolism; Arginine and proline metabolism	glycine amidinotransferase [EC:2.1.4.1]
K02568	-0.813006	0.00411981	Metabolism; Energy Metabolism; Nitrogen metabolism	cytochrome c-type protein NapB
K02691	-0.813006	0.00411981	Metabolism; Energy Metabolism; Photosynthesis proteins|Metabolism; Energy Metabolism; Photosynthesis	photosystem I subunit VII
K03762	-0.813006	0.00411981	Environmental Information Processing; Membrane Transport; Transporters	MFS transporter, MHS family, proline/betaine transporter
K06212	-0.813006	0.00411981	Unclassified; Cellular Processes and Signaling; Other ion-coupled transporters	formate transporter
K07309	-0.813006	0.00411981	Metabolism; Metabolism of Other Amino Acids; Selenocompound metabolism	putative dimethyl sulfoxide reductase subunit YnfE [EC:1.8.99.-]; Tat-targeted selenate reductase subunit YnfE [EC:1.97.1.9]
K07310	-0.813006	0.00411981	Metabolism; Metabolism of Other Amino Acids; Selenocompound metabolism	Tat-targeted selenate reductase subunit YnfF [EC:1.97.1.9]; putative dimethyl sulfoxide reductase subunit YnfF [EC:1.8.99.-]
K07739	-0.813006	0.00411981	Genetic Information Processing; Replication and Repair; Chromosome	elongator complex protein 3 [EC:2.3.1.48]
K08981	-0.813006	0.00411981	Unclassified; Poorly Characterized; Function unknown	putative membrane protein
K12143	-0.813006	0.00411981	Unclassified; Metabolism; Energy metabolism	hydrogenase-4 component H
K12369	-0.813006	0.00411981	Environmental Information Processing; Membrane Transport; ABC transporters|Environmental Information Processing; Membrane Transport; Transporters	dipeptide transport system permease protein
K13607	-0.813006	0.00411981	Metabolism; Biosynthesis of Other Secondary Metabolites; Tropane, piperidine and pyridine alkaloid biosynthesis	cinnamoyl-CoA:phenyllactate CoA-transferase [EC:2.8.3.17]
K01777	0.719785	0.00424089	Metabolism; Amino Acid Metabolism; Arginine and proline metabolism	proline racemase [EC:5.1.1.4]
K01463	0.503654	0.00436883	Unclassified; Metabolism; Metabolism of cofactors and vitamins	None
K11041	0.703516	0.00467227	Human Diseases; Infectious Diseases; Staphylococcus aureus infection|Environmental Information Processing; Signaling Molecules and Interaction; Bacterial toxins	exfoliative toxin A/B
K00219	-0.750645	0.0046756	Unclassified; Metabolism; Energy metabolism	2,4-dienoyl-CoA reductase (NADPH2) [EC:1.3.1.34]
K00124	-0.836923	0.00475698	Metabolism; Carbohydrate Metabolism; Glyoxylate and dicarboxylate metabolism|Metabolism; Energy Metabolism; Methane metabolism	formate dehydrogenase, beta subunit [EC:1.2.1.2]
K05792	1.35919	0.00499336	Unclassified; Cellular Processes and Signaling; Signal transduction mechanisms	tellurite resistance protein TerA
K00694	0.59384	0.00562186	Metabolism; Glycan Biosynthesis and Metabolism; Glycosyltransferases|Metabolism; Carbohydrate Metabolism; Starch and sucrose metabolism	cellulose synthase (UDP-forming) [EC:2.4.1.12]
K10793	0.700444	0.00562412	Metabolism; Amino Acid Metabolism; Arginine and proline metabolism	D-proline reductase (dithiol) PrdA [EC:1.21.4.1]
K01286	-0.550274	0.00568493	Unclassified; Cellular Processes and Signaling; Membrane and intracellular structural molecules	D-alanyl-D-alanine carboxypeptidase [EC:3.4.16.4]
K02082	1.15724	0.00577387	Unclassified; Cellular Processes and Signaling; Membrane and intracellular structural molecules	tagatose-6-phosphate ketose/aldose isomerase [EC:5.-.-.-]
K03774	-0.720891	0.00702391	Genetic Information Processing; Folding, Sorting and Degradation; Chaperones and folding catalysts	FKBP-type peptidyl-prolyl cis-trans isomerase SlpA [EC:5.2.1.8]
K07393	0.789233	0.00764566	Unclassified; Genetic Information Processing; Protein folding and associated processing	putative glutathione S-transferase
K03810	1.25838	0.00768833	Unclassified; Poorly Characterized; General function prediction only	virulence factor
K03825	1.26929	0.00806082	Unclassified; Metabolism; Others	putative acetyltransferase [EC:2.3.1.-]
K06934	-0.596292	0.00810932	Unclassified; Poorly Characterized; General function prediction only	None
K00127	-0.708949	0.00819576	Metabolism; Carbohydrate Metabolism; Glyoxylate and dicarboxylate metabolism|Metabolism; Energy Metabolism; Methane metabolism	formate dehydrogenase, gamma subunit [EC:1.2.1.2]
K03303	-0.555905	0.00824677	Unclassified; Cellular Processes and Signaling; Other ion-coupled transporters	lactate transporter, LctP family
K10795	0.6597	0.00878638	Metabolism; Amino Acid Metabolism; Arginine and proline metabolism	D-proline reductase (dithiol) PrdD [EC:1.21.4.1]
K10010	-0.423085	0.00937994	Environmental Information Processing; Membrane Transport; ABC transporters|Environmental Information Processing; Membrane Transport; Transporters	cystine transport system ATP-binding protein [EC:3.6.3.-]
K07481	-0.52815	0.00941615	Unclassified; Genetic Information Processing; Replication, recombination and repair proteins	transposase, IS5 family
K13655	-0.707995	0.00954599	Genetic Information Processing; Transcription; Transcription factors	HTH-type transcriptional regulator / antitoxin for MqsR toxin
K02779	0.385697	0.00959212	Metabolism; Carbohydrate Metabolism; Amino sugar and nucleotide sugar metabolism|Environmental Information Processing; Membrane Transport; Phosphotransferase system (PTS)|Metabolism; Carbohydrate Metabolism; Glycolysis / Gluconeogenesis|Environmental Information Processing; Membrane Transport; Transporters	PTS system, glucose-specific IIC component
K00244	-0.374491	0.00967681	Metabolism; Carbohydrate Metabolism; Butanoate metabolism|Metabolism; Xenobiotics Biodegradation and Metabolism; Toluene degradation|Metabolism; Carbohydrate Metabolism; Citrate cycle (TCA cycle)|Metabolism; Energy Metabolism; Carbon fixation pathways in prokaryotes|Environmental Information Processing; Signal Transduction; Two-component system|Metabolism; Energy Metabolism; Oxidative phosphoryla…	fumarate reductase flavoprotein subunit [EC:1.3.99.1]
K09457	-0.78391	0.00977676	Unclassified; Poorly Characterized; General function prediction only	7-cyano-7-deazaguanine reductase [EC:1.7.1.13]
K00170	-0.465466	0.00985573	Metabolism; Carbohydrate Metabolism; Butanoate metabolism|Metabolism; Energy Metabolism; Carbon fixation pathways in prokaryotes|Metabolism; Carbohydrate Metabolism; Propanoate metabolism|Metabolism; Carbohydrate Metabolism; Citrate cycle (TCA cycle)|Metabolism; Carbohydrate Metabolism; Glycolysis / Gluconeogenesis|Metabolism; Carbohydrate Metabolism; Pyruvate metabolism|Metabolism; Energy Metabo…	pyruvate ferredoxin oxidoreductase, beta subunit [EC:1.2.7.1]
K13853	-0.894566	0.0100849	Metabolism; Amino Acid Metabolism; Phenylalanine, tyrosine and tryptophan biosynthesis	3-deoxy-7-phosphoheptulonate synthase / chorismate mutase [EC:2.5.1.54 5.4.99.5]
K03724	0.56809	0.0106381	Genetic Information Processing; Replication and Repair; DNA repair and recombination proteins	ATP-dependent helicase Lhr and Lhr-like helicase [EC:3.6.1.-]; ATP-dependent helicase Lhr and Lhr-like helicase [EC:3.6.4.-]
K08352	-0.660197	0.011063	Unclassified; Cellular Processes and Signaling; Electron transfer carriers	thiosulfate reductase [EC:1.-.-.-]
K08357	-0.740097	0.0112526	Environmental Information Processing; Signal Transduction; Two-component system	tetrathionate reductase subunit A
K01119	-0.443672	0.0116431	Metabolism; Nucleotide Metabolism; Pyrimidine metabolism|Metabolism; Nucleotide Metabolism; Purine metabolism	2',3'-cyclic-nucleotide 2'-phosphodiesterase [EC:3.1.4.16]
K01858	0.716372	0.0116668	Metabolism; Carbohydrate Metabolism; Inositol phosphate metabolism|Metabolism; Biosynthesis of Other Secondary Metabolites; Streptomycin biosynthesis	myo-inositol-1-phosphate synthase [EC:5.5.1.4]
K13281	-0.880542	0.0121379	Unclassified; Genetic Information Processing; Replication, recombination and repair proteins	UV DNA damage endonuclease [EC:3.-.-.-]
K01118	-0.529517	0.0129145	Unclassified; Metabolism; Others	FMN-dependent NADH-azoreductase [EC:1.7.-.-]
K02574	-0.452099	0.0131119	Metabolism; Energy Metabolism; Nitrogen metabolism	ferredoxin-type protein NapH
K01451	-0.46109	0.0135927	Metabolism; Enzyme Families; Peptidases|Metabolism; Amino Acid Metabolism; Phenylalanine metabolism	hippurate hydrolase [EC:3.5.1.32]
K02526	0.46096	0.0138498	Unclassified; Cellular Processes and Signaling; Other ion-coupled transporters	2-keto-3-deoxygluconate permease
K07046	0.627521	0.0142118	Unclassified; Poorly Characterized; General function prediction only	None
K01684	0.402078	0.0148292	Metabolism; Carbohydrate Metabolism; Galactose metabolism	galactonate dehydratase [EC:4.2.1.6]
K00574	0.39684	0.014929	Unclassified; Cellular Processes and Signaling; Membrane and intracellular structural molecules	cyclopropane-fatty-acyl-phospholipid synthase [EC:2.1.1.79]
K01226	0.412655	0.0154753	Metabolism; Carbohydrate Metabolism; Starch and sucrose metabolism	trehalose-6-phosphate hydrolase [EC:3.2.1.93]
K01582	-0.419104	0.0161158	Metabolism; Amino Acid Metabolism; Lysine degradation|Metabolism; Biosynthesis of Other Secondary Metabolites; Tropane, piperidine and pyridine alkaloid biosynthesis	lysine decarboxylase [EC:4.1.1.18]
K01362	-0.516122	0.0161296	Unclassified; Metabolism; Amino acid metabolism	None
K03486	0.410588	0.0165093	Genetic Information Processing; Transcription; Transcription factors	GntR family transcriptional regulator, trehalose operon transcriptional repressor
K03320	-0.363516	0.0165565	Unclassified; Cellular Processes and Signaling; Other ion-coupled transporters	ammonium transporter, Amt family
K01154	-0.414777	0.0167689	Unclassified; Genetic Information Processing; Restriction enzyme	type I restriction enzyme, S subunit [EC:3.1.21.3]
K07160	-0.421214	0.0168288	Unclassified; Poorly Characterized; General function prediction only	UPF0271 protein
K05815	0.401931	0.0170571	Environmental Information Processing; Membrane Transport; ABC transporters|Environmental Information Processing; Membrane Transport; Transporters	sn-glycerol 3-phosphate transport system permease protein
K06295	-0.471631	0.0179019	Unclassified; Cellular Processes and Signaling; Germination	spore germination protein KA
K01297	0.408332	0.0182069	Metabolism; Enzyme Families; Peptidases	muramoyltetrapeptide carboxypeptidase [EC:3.4.17.13]
K03620	-0.660384	0.0185711	Unclassified; Metabolism; Energy metabolism	Ni/Fe-hydrogenase 1 B-type cytochrome subunit
K02194	-0.662947	0.0191271	Environmental Information Processing; Membrane Transport; ABC transporters|Environmental Information Processing; Membrane Transport; Transporters	heme exporter protein B
K02195	-0.662947	0.0191271	Environmental Information Processing; Membrane Transport; ABC transporters|Environmental Information Processing; Membrane Transport; Transporters	heme exporter protein C
K02197	-0.662947	0.0191271	Unclassified; Cellular Processes and Signaling; Membrane and intracellular structural molecules	cytochrome c-type biogenesis protein CcmE
K02198	-0.662947	0.0191271	Unclassified; Cellular Processes and Signaling; Other transporters	cytochrome c-type biogenesis protein CcmF
K02567	-0.662947	0.0191271	Metabolism; Energy Metabolism; Nitrogen metabolism	periplasmic nitrate reductase NapA [EC:1.7.99.4]
K02573	-0.662947	0.0191271	Metabolism; Energy Metabolism; Nitrogen metabolism	ferredoxin-type protein NapG
K06888	0.401369	0.0192812	Unclassified; Poorly Characterized; General function prediction only	None
K07749	0.389829	0.0194913	Unclassified; Metabolism; Energy metabolism	formyl-CoA transferase [EC:2.8.3.16]
K00029	0.86566	0.0206397	Metabolism; Energy Metabolism; Carbon fixation in photosynthetic organisms|Metabolism; Carbohydrate Metabolism; Pyruvate metabolism	malate dehydrogenase (oxaloacetate-decarboxylating)(NADP+) [EC:1.1.1.40]
K07031	0.391982	0.0208114	Unclassified; Poorly Characterized; General function prediction only	None
K07707	0.418975	0.0208414	Environmental Information Processing; Signal Transduction; Two-component system	two-component system, AgrA family, response regulator AgrA
K01247	-0.783267	0.0208451	Genetic Information Processing; Replication and Repair; Base excision repair|Genetic Information Processing; Replication and Repair; DNA repair and recombination proteins	DNA-3-methyladenine glycosylase II [EC:3.2.2.21]
K09707	0.391088	0.0210843	Unclassified; Poorly Characterized; Function unknown	hypothetical protein
K01912	-0.418756	0.0215323	Metabolism; Amino Acid Metabolism; Phenylalanine metabolism	phenylacetate-CoA ligase [EC:6.2.1.30]
K06015	0.412802	0.021561	Unclassified; Metabolism; Others	N-acyl-D-amino-acid deacylase [EC:3.5.1.81]
K05499	0.401769	0.0217744	Genetic Information Processing; Transcription; Transcription factors	LacI family transcriptional regulator, repressor for deo operon, udp, cdd, tsx, nupC, and nupG
K04094	-0.361365	0.0218995	Genetic Information Processing; Replication and Repair; Chromosome	methylenetetrahydrofolate--tRNA-(uracil-5-)-methyltransferase [EC:2.1.1.74]; glucose inhibited division protein Gid
K00824	0.396058	0.0219931	Metabolism; Metabolism of Other Amino Acids; D-Arginine and D-ornithine metabolism|Metabolism; Metabolism of Other Amino Acids; D-Alanine metabolism|Metabolism; Amino Acid Metabolism; Phenylalanine metabolism|Metabolism; Amino Acid Metabolism; Arginine and proline metabolism|Metabolism; Amino Acid Metabolism; Amino acid related enzymes|Metabolism; Amino Acid Metabolism; Lysine degradation	D-alanine transaminase [EC:2.6.1.21]
K02819	0.396058	0.0219931	Environmental Information Processing; Membrane Transport; Phosphotransferase system (PTS)|Metabolism; Carbohydrate Metabolism; Starch and sucrose metabolism|Environmental Information Processing; Membrane Transport; Transporters	PTS system, trehalose-specific IIC component
K01735	-0.41397	0.0219981	Metabolism; Amino Acid Metabolism; Phenylalanine, tyrosine and tryptophan biosynthesis	3-dehydroquinate synthase [EC:4.2.3.4]
K14415	0.41115	0.022267	Unclassified; Poorly Characterized; Function unknown	tRNA-splicing ligase RtcB [EC:6.5.1.3]; protein RtcB
K01299	0.394751	0.0222865	Metabolism; Enzyme Families; Peptidases	carboxypeptidase Taq [EC:3.4.17.19]
K01212	0.409077	0.0223255	Metabolism; Carbohydrate Metabolism; Starch and sucrose metabolism	levanase [EC:3.2.1.65]
K07535	0.597059	0.02252	Metabolism; Xenobiotics Biodegradation and Metabolism; Benzoate degradation	2-hydroxycyclohexanecarboxyl-CoA dehydrogenase [EC:1.1.1.-]
K08965	0.597059	0.02252	Metabolism; Amino Acid Metabolism; Cysteine and methionine metabolism	2,3-diketo-5-methylthiopentyl-1-phosphate enolase [EC:3.1.3.77]
K07214	0.413043	0.0227183	Unclassified; Cellular Processes and Signaling; Inorganic ion transport and metabolism	enterochelin esterase and related enzymes
K13747	-0.480242	0.0227619	Metabolism; Amino Acid Metabolism; Arginine and proline metabolism	carboxynorspermidine decarboxylase [EC:4.1.1.-]
K00526	0.345677	0.0228	Metabolism; Nucleotide Metabolism; Pyrimidine metabolism|Genetic Information Processing; Replication and Repair; DNA repair and recombination proteins|Metabolism; Nucleotide Metabolism; Purine metabolism	ribonucleoside-diphosphate reductase beta chain [EC:1.17.4.1]
K00433	0.418647	0.0228305	Unclassified; Metabolism; Others	chloride peroxidase [EC:1.11.1.10]
K03478	0.418647	0.0228305	Unclassified; Poorly Characterized; Function unknown	hypothetical protein
K02002	-1.02034	0.0228933	Environmental Information Processing; Membrane Transport; ABC transporters|Environmental Information Processing; Membrane Transport; Transporters	glycine betaine/proline transport system substrate-binding protein
K01130	0.417432	0.0229384	Metabolism; Lipid Metabolism; Steroid hormone biosynthesis|Metabolism; Lipid Metabolism; Sphingolipid metabolism	arylsulfatase [EC:3.1.6.1]
K00800	-0.404079	0.0233081	Metabolism; Amino Acid Metabolism; Phenylalanine, tyrosine and tryptophan biosynthesis	3-phosphoshikimate 1-carboxyvinyltransferase [EC:2.5.1.19]
K09704	0.412267	0.0233827	Unclassified; Poorly Characterized; Function unknown	hypothetical protein
K00121	-0.689015	0.0235619	Metabolism; Lipid Metabolism; Fatty acid metabolism|Metabolism; Xenobiotics Biodegradation and Metabolism; Naphthalene degradation|Metabolism; Xenobiotics Biodegradation and Metabolism; Chloroalkane and chloroalkene degradation|Metabolism; Carbohydrate Metabolism; Glycolysis / Gluconeogenesis|Metabolism; Xenobiotics Biodegradation and Metabolism; Metabolism of xenobiotics by cytochrome P450|Metab…	S-(hydroxymethyl)glutathione dehydrogenase / alcohol dehydrogenase [EC:1.1.1.284 1.1.1.1]
K00261	0.59218	0.0236552	Organismal Systems; Excretory System; Proximal tubule bicarbonate reclamation|Metabolism; Amino Acid Metabolism; Arginine and proline metabolism|Metabolism; Metabolism of Other Amino Acids; D-Glutamine and D-glutamate metabolism|Metabolism; Amino Acid Metabolism; Alanine, aspartate and glutamate metabolism|Metabolism; Energy Metabolism; Nitrogen metabolism	glutamate dehydrogenase (NAD(P)+) [EC:1.4.1.3]
K01195	0.410016	0.0237779	Metabolism; Carbohydrate Metabolism; Pentose and glucuronate interconversions|Metabolism; Biosynthesis of Other Secondary Metabolites; Flavone and flavonol biosynthesis|Metabolism; Carbohydrate Metabolism; Starch and sucrose metabolism|Metabolism; Glycan Biosynthesis and Metabolism; Glycosaminoglycan degradation|Cellular Processes; Transport and Catabolism; Lysosome|Metabolism; Metabolism of Cofa…	beta-glucuronidase [EC:3.2.1.31]
K00033	0.378933	0.0241115	Metabolism; Carbohydrate Metabolism; Pentose phosphate pathway|Metabolism; Metabolism of Other Amino Acids; Glutathione metabolism	6-phosphogluconate dehydrogenase [EC:1.1.1.44]
K00036	0.378933	0.0241115	Metabolism; Carbohydrate Metabolism; Pentose phosphate pathway|Metabolism; Metabolism of Other Amino Acids; Glutathione metabolism	glucose-6-phosphate 1-dehydrogenase [EC:1.1.1.49]
K01807	0.38857	0.0242395	Metabolism; Carbohydrate Metabolism; Pentose phosphate pathway|Metabolism; Energy Metabolism; Carbon fixation in photosynthetic organisms	ribose 5-phosphate isomerase A [EC:5.3.1.6]
K07460	-0.409203	0.0244533	Unclassified; Genetic Information Processing; Replication, recombination and repair proteins	putative endonuclease
K07043	-0.446407	0.0245009	Unclassified; Poorly Characterized; General function prediction only	None
K06978	0.386711	0.0248889	Unclassified; Poorly Characterized; General function prediction only	None
K01494	0.397419	0.0249978	Metabolism; Nucleotide Metabolism; Pyrimidine metabolism	dCTP deaminase [EC:3.5.4.13]
K01153	-0.409146	0.0250159	Unclassified; Genetic Information Processing; Restriction enzyme	type I restriction enzyme, R subunit [EC:3.1.21.3]
K09769	-0.421412	0.025034	Unclassified; Poorly Characterized; Function unknown	hypothetical protein
K07316	-0.47286	0.0252148	Unclassified; Genetic Information Processing; Replication, recombination and repair proteins	adenine-specific DNA-methyltransferase [EC:2.1.1.72]
K08322	0.427459	0.0252649	Unclassified; Metabolism; Amino acid metabolism	starvation sensing protein RspB [EC:1.1.1.-]
K00554	-0.420772	0.0254771	Unclassified; Genetic Information Processing; Translation proteins	tRNA (guanine-N1-)-methyltransferase [EC:2.1.1.31]
K02000	-1.10541	0.0255422	Environmental Information Processing; Membrane Transport; ABC transporters|Environmental Information Processing; Membrane Transport; Transporters	glycine betaine/proline transport system ATP-binding protein [EC:3.6.3.32]
K01662	-0.378018	0.0258562	Metabolism; Metabolism of Terpenoids and Polyketides; Terpenoid backbone biosynthesis	1-deoxy-D-xylulose-5-phosphate synthase [EC:2.2.1.7]
K07494	0.578399	0.0259515	Unclassified; Genetic Information Processing; Replication, recombination and repair proteins	putative transposase
K09131	-0.628702	0.0262393	Unclassified; Poorly Characterized; Function unknown	hypothetical protein
K02982	-0.394568	0.0265003	Genetic Information Processing; Translation; Ribosome	small subunit ribosomal protein S3
K09134	0.399339	0.0269506	Unclassified; Poorly Characterized; Function unknown	hypothetical protein
K01134	0.408907	0.0270557	Cellular Processes; Transport and Catabolism; Lysosome|Metabolism; Lipid Metabolism; Sphingolipid metabolism	arylsulfatase A [EC:3.1.6.8]
K12960	-0.36002	0.0270829	Unclassified; Metabolism; Nucleotide metabolism	5-methylthioadenosine/S-adenosylhomocysteine deaminase [EC:3.5.4.- 3.5.4.28]
K00968	0.408646	0.0271588	Metabolism; Metabolism of Other Amino Acids; Phosphonate and phosphinate metabolism|Metabolism; Lipid Metabolism; Glycerophospholipid metabolism	choline-phosphate cytidylyltransferase [EC:2.7.7.15]
K00239	-0.552389	0.0272789	Metabolism; Xenobiotics Biodegradation and Metabolism; Toluene degradation|Metabolism; Carbohydrate Metabolism; Citrate cycle (TCA cycle)|Metabolism; Energy Metabolism; Carbon fixation pathways in prokaryotes|Metabolism; Energy Metabolism; Oxidative phosphorylation|Metabolism; Carbohydrate Metabolism; Butanoate metabolism	succinate dehydrogenase flavoprotein subunit [EC:1.3.99.1]
K06976	0.394145	0.0273925	Unclassified; Poorly Characterized; General function prediction only	None
K01133	0.397546	0.0274632	Unclassified; Cellular Processes and Signaling; Inorganic ion transport and metabolism	choline-sulfatase [EC:3.1.6.6]
K01201	0.398412	0.0274894	Cellular Processes; Transport and Catabolism; Lysosome|Metabolism; Lipid Metabolism; Sphingolipid metabolism|Metabolism; Glycan Biosynthesis and Metabolism; Other glycan degradation	glucosylceramidase [EC:3.2.1.45]
K00086	0.389503	0.0276659	Metabolism; Lipid Metabolism; Glycerolipid metabolism	1,3-propanediol dehydrogenase [EC:1.1.1.202]
K05885	0.3942	0.0277906	Unclassified; Metabolism; Others	2,5-diketo-D-gluconate reductase [EC:1.1.1.274]
K04013	-0.636016	0.0278046	Metabolism; Energy Metabolism; Nitrogen metabolism	formate-dependent nitrite reductase, penta-haeme cytochrome c; cytochrome c-type protein NrfB
K07812	-0.636016	0.0278046	Unclassified; Cellular Processes and Signaling; Electron transfer carriers	trimethylamine-N-oxide reductase (cytochrome c) 2 [EC:1.7.2.3]
K01271	0.324972	0.0280282	Metabolism; Enzyme Families; Peptidases	X-Pro dipeptidase [EC:3.4.13.9]; Xaa-Pro dipeptidase [EC:3.4.13.9]
K07341	0.384623	0.0281277	Unclassified; Cellular Processes and Signaling; Cell motility and secretion	death on curing protein
K12234	-0.531397	0.0282919	Metabolism; Energy Metabolism; Methane metabolism	coenzyme F420-0:L-glutamate ligase / coenzyme F420-1:gamma-L-glutamate ligase [EC:6.3.2.31 6.3.2.34]; F420-0:gamma-glutamyl ligase [EC:6.3.2.-]
K06998	0.391402	0.0283311	Unclassified; Poorly Characterized; General function prediction only	None
K01629	0.399491	0.0285504	Metabolism; Carbohydrate Metabolism; Fructose and mannose metabolism|Metabolism; Carbohydrate Metabolism; Pentose and glucuronate interconversions	rhamnulose-1-phosphate aldolase [EC:4.1.2.19]
K09116	0.405255	0.0286904	Unclassified; Poorly Characterized; Function unknown	hypothetical protein
K08998	-0.393918	0.0287971	Unclassified; Poorly Characterized; Function unknown	hypothetical protein
K13652	0.391526	0.0287978	Genetic Information Processing; Transcription; Transcription factors	AraC family transcriptional regulator
K01138	0.389654	0.0288238	Unclassified; Cellular Processes and Signaling; Inorganic ion transport and metabolism	uncharacterized sulfatase [EC:3.1.6.-]
K03271	0.385088	0.0288977	Metabolism; Glycan Biosynthesis and Metabolism; Lipopolysaccharide biosynthesis proteins|Metabolism; Glycan Biosynthesis and Metabolism; Lipopolysaccharide biosynthesis	phosphoheptose isomerase [EC:5.-.-.-]
K10012	0.404617	0.0289122	Metabolism; Carbohydrate Metabolism; Amino sugar and nucleotide sugar metabolism|Metabolism; Glycan Biosynthesis and Metabolism; Lipopolysaccharide biosynthesis proteins	undecaprenyl-phosphate 4-deoxy-4-formamido-L-arabinose transferase [EC:2.7.8.-]; undecaprenyl-phosphate 4-deoxy-4-formamido-L-arabinose transferase [EC:2.7.8.30]
K07458	-0.437268	0.0290063	Genetic Information Processing; Replication and Repair; DNA repair and recombination proteins	DNA mismatch endonuclease, patch repair protein [EC:3.1.-.-]
K06905	-0.412378	0.0290437	Unclassified; Poorly Characterized; General function prediction only	None
K06908	-0.412378	0.0290437	Unclassified; Poorly Characterized; General function prediction only	None
K02805	0.402748	0.0293752	Metabolism; Amino Acid Metabolism; Amino acid related enzymes	lipopolysaccharide biosynthesis protein
K09153	0.356609	0.0294928	Unclassified; Poorly Characterized; Function unknown	hypothetical protein
K11711	-0.523159	0.0296634	Metabolism; Enzyme Families; Protein kinases|Environmental Information Processing; Signal Transduction; Two-component system	two-component system, LuxR family, sensor histidine kinase DctS [EC:2.7.13.3]
K07590	-0.514645	0.0297953	Genetic Information Processing; Translation; Ribosome	large subunit ribosomal protein L7A
K00737	0.403117	0.0298863	Metabolism; Glycan Biosynthesis and Metabolism; Glycosyltransferases|Metabolism; Glycan Biosynthesis and Metabolism; N-Glycan biosynthesis	beta-1,4-mannosyl-glycoprotein beta-1,4-N-acetylglucosaminyltransferase [EC:2.4.1.144]
K01730	0.403117	0.0298863	Metabolism; Carbohydrate Metabolism; Pentose and glucuronate interconversions	oligogalacturonide lyase [EC:4.2.2.6]
K02839	0.403117	0.0298863	Genetic Information Processing; Translation; Translation factors	peptide chain release factor; peptide chain release factor RF-H
K04566	0.403117	0.0298863	Genetic Information Processing; Translation; Aminoacyl-tRNA biosynthesis|Metabolism; Amino Acid Metabolism; Amino acid related enzymes	lysyl-tRNA synthetase, class I [EC:6.1.1.6]
K05804	0.403117	0.0298863	Genetic Information Processing; Replication and Repair; Chromosome	right origin-binding protein
K07066	0.403117	0.0298863	Unclassified; Poorly Characterized; General function prediction only	None
K08162	0.403117	0.0298863	Environmental Information Processing; Membrane Transport; Transporters	MFS transporter, DHA1 family, multidrug resistance protein
K09144	0.403117	0.0298863	Unclassified; Poorly Characterized; Function unknown	hypothetical protein
K09145	0.403117	0.0298863	Unclassified; Poorly Characterized; Function unknown	hypothetical protein
K09927	0.403117	0.0298863	Unclassified; Poorly Characterized; Function unknown	hypothetical protein
K09992	0.403117	0.0298863	Unclassified; Poorly Characterized; Function unknown	hypothetical protein
K11618	0.403117	0.0298863	Environmental Information Processing; Signal Transduction; Two-component system	two-component system, NarL family, response regulator LiaR
K14086	0.403117	0.0298863	Metabolism; Energy Metabolism; Methane metabolism	ech hydrogenase subunit A
K00302	0.402897	0.0299479	Metabolism; Amino Acid Metabolism; Glycine, serine and threonine metabolism	sarcosine oxidase, subunit alpha [EC:1.5.3.1]
K07814	0.385016	0.0300563	Environmental Information Processing; Signal Transduction; Two-component system	putative two-component system response regulator
K04567	-0.387556	0.030062	Genetic Information Processing; Translation; Aminoacyl-tRNA biosynthesis|Metabolism; Amino Acid Metabolism; Amino acid related enzymes	lysyl-tRNA synthetase, class II [EC:6.1.1.6]
K11214	0.402395	0.0300925	None	sedoheptulokinase [EC:2.7.1.14]
K13049	0.402395	0.0300925	Metabolism; Enzyme Families; Peptidases	carboxypeptidase PM20D1 [EC:3.4.17.-]
K05606	0.402347	0.0302358	Metabolism; Carbohydrate Metabolism; Propanoate metabolism|Metabolism; Carbohydrate Metabolism; Glyoxylate and dicarboxylate metabolism|Metabolism; Energy Metabolism; Carbon fixation pathways in prokaryotes|Metabolism; Amino Acid Metabolism; Valine, leucine and isoleucine degradation	methylmalonyl-CoA epimerase [EC:5.1.99.1]
K01485	0.383497	0.0302404	Metabolism; Nucleotide Metabolism; Pyrimidine metabolism|Metabolism; Amino Acid Metabolism; Arginine and proline metabolism	cytosine deaminase [EC:3.5.4.1]
K03577	0.401699	0.0302707	Genetic Information Processing; Transcription; Transcription factors	TetR/AcrR family transcriptional regulator, acrAB operon repressor
K00130	0.402106	0.030337	Metabolism; Amino Acid Metabolism; Glycine, serine and threonine metabolism	betaine-aldehyde dehydrogenase [EC:1.2.1.8]
K03604	0.392783	0.0303771	Genetic Information Processing; Transcription; Transcription factors	LacI family transcriptional regulator, purine nucleotide synthesis repressor
K00091	0.392304	0.0305666	Metabolism; Biosynthesis of Other Secondary Metabolites; Flavonoid biosynthesis	dihydroflavonol-4-reductase [EC:1.1.1.219]
K00984	0.400462	0.0305716	Unclassified; Metabolism; Others	streptomycin 3"-adenylyltransferase [EC:2.7.7.47]
K07250	0.400961	0.0305902	Metabolism; Carbohydrate Metabolism; Butanoate metabolism|Metabolism; Metabolism of Other Amino Acids; beta-Alanine metabolism|Metabolism; Carbohydrate Metabolism; Propanoate metabolism|Metabolism; Amino Acid Metabolism; Amino acid related enzymes|Metabolism; Amino Acid Metabolism; Alanine, aspartate and glutamate metabolism|Metabolism; Amino Acid Metabolism; Valine, leucine and isoleucine degrad…	4-aminobutyrate aminotransferase / (S)-3-amino-2-methylpropionate transaminase [EC:2.6.1.19 2.6.1.22]
K02446	-0.943851	0.0307102	Metabolism; Carbohydrate Metabolism; Pentose phosphate pathway|Metabolism; Carbohydrate Metabolism; Glycolysis / Gluconeogenesis|Metabolism; Carbohydrate Metabolism; Fructose and mannose metabolism|Metabolism; Energy Metabolism; Carbon fixation in photosynthetic organisms	fructose-1,6-bisphosphatase II [EC:3.1.3.11]
K02483	0.388384	0.0307497	Environmental Information Processing; Signal Transduction; Two-component system	two-component system, OmpR family, response regulator
K03449	0.388046	0.0308774	Environmental Information Processing; Membrane Transport; Transporters	MFS transporter, CP family, cyanate transporter
K06207	-0.39988	0.0309	Unclassified; Cellular Processes and Signaling; Signal transduction mechanisms	GTP-binding protein
K03930	0.380426	0.0309034	Unclassified; Metabolism; Others	putative tributyrin esterase [EC:3.1.1.-]
K06928	-0.518622	0.0310168	Metabolism; Metabolism of Cofactors and Vitamins; Thiamine metabolism|Metabolism; Nucleotide Metabolism; Purine metabolism	nucleoside-triphosphatase THEP1 [EC:3.6.1.15]
K09967	0.399642	0.0310543	Unclassified; Poorly Characterized; Function unknown	hypothetical protein
K02418	0.346083	0.031328	Environmental Information Processing; Membrane Transport; Secretion system|Cellular Processes; Cell Motility; Bacterial motility proteins|Cellular Processes; Cell Motility; Flagellar assembly	flagellar protein FliO/FliZ
K00983	0.389356	0.0313449	Metabolism; Carbohydrate Metabolism; Amino sugar and nucleotide sugar metabolism	N-acylneuraminate cytidylyltransferase [EC:2.7.7.43]
K10974	0.372944	0.0314174	Unclassified; Cellular Processes and Signaling; Other ion-coupled transporters	cytosine permease
K01608	0.398104	0.0316445	Metabolism; Carbohydrate Metabolism; Glyoxylate and dicarboxylate metabolism	tartronate-semialdehyde synthase [EC:4.1.1.47]
K03490	0.398104	0.0316445	Genetic Information Processing; Transcription; Transcription factors	AraC family transcriptional regulator, cel operon repressor
K02444	0.381121	0.0318472	Genetic Information Processing; Transcription; Transcription factors	DeoR family transcriptional regulator, glycerol-3-phosphate regulon repressor
K07139	-0.411891	0.0319289	Unclassified; Poorly Characterized; General function prediction only	None
K02445	0.36968	0.0319627	Environmental Information Processing; Membrane Transport; Transporters	MFS transporter, OPA family, glycerol-3-phosphate transporter
K04045	0.372365	0.0322	Genetic Information Processing; Folding, Sorting and Degradation; Chaperones and folding catalysts	molecular chaperone HscC
K00290	-0.437999	0.0322513	Metabolism; Amino Acid Metabolism; Lysine degradation|Metabolism; Amino Acid Metabolism; Lysine biosynthesis	saccharopine dehydrogenase (NAD+, L-lysine forming) [EC:1.5.1.7]
K12990	0.378766	0.0324387	Metabolism; Glycan Biosynthesis and Metabolism; Glycosyltransferases|Metabolism; Glycan Biosynthesis and Metabolism; Lipopolysaccharide biosynthesis proteins	rhamnosyltransferase [EC:2.4.1.-]
K00767	-0.429253	0.032819	Metabolism; Metabolism of Cofactors and Vitamins; Nicotinate and nicotinamide metabolism	nicotinate-nucleotide pyrophosphorylase (carboxylating) [EC:2.4.2.19]
K01183	0.378506	0.0329699	Metabolism; Carbohydrate Metabolism; Amino sugar and nucleotide sugar metabolism	chitinase [EC:3.2.1.14]
K01560	0.349557	0.0332066	Metabolism; Xenobiotics Biodegradation and Metabolism; Chloroalkane and chloroalkene degradation|Metabolism; Xenobiotics Biodegradation and Metabolism; Chlorocyclohexane and chlorobenzene degradation	2-haloacid dehalogenase [EC:3.8.1.2]
K06877	0.39324	0.0334723	Unclassified; Poorly Characterized; General function prediction only	None
K11752	-0.394304	0.0338521	Metabolism; Metabolism of Cofactors and Vitamins; Riboflavin metabolism	diaminohydroxyphosphoribosylaminopyrimidine deaminase / 5-amino-6-(5-phosphoribosylamino)uracil reductase [EC:3.5.4.26 1.1.1.193]
K00041	0.345537	0.0338904	Metabolism; Carbohydrate Metabolism; Pentose and glucuronate interconversions	tagaturonate reductase [EC:1.1.1.58]
K04750	0.366311	0.0339479	Unclassified; Poorly Characterized; General function prediction only	PhnB protein
K03272	0.389131	0.0340004	Metabolism; Glycan Biosynthesis and Metabolism; Lipopolysaccharide biosynthesis proteins|Metabolism; Glycan Biosynthesis and Metabolism; Lipopolysaccharide biosynthesis	D-beta-D-heptose 7-phosphate kinase / D-beta-D-heptose 1-phosphate adenosyltransferase [EC:2.7.1.- 2.7.7.-]
K03703	-0.40413	0.0340416	Genetic Information Processing; Replication and Repair; Nucleotide excision repair|Genetic Information Processing; Replication and Repair; DNA repair and recombination proteins	excinuclease ABC subunit C
K02769	0.432311	0.0340519	Environmental Information Processing; Membrane Transport; Phosphotransferase system (PTS)|Environmental Information Processing; Membrane Transport; Transporters|Metabolism; Carbohydrate Metabolism; Fructose and mannose metabolism	PTS system, fructose-specific IIB component [EC:2.7.1.69]
K07132	-0.384893	0.0340828	Unclassified; Poorly Characterized; General function prediction only	None
K10194	0.408819	0.0341861	Environmental Information Processing; Membrane Transport; ABC transporters|Environmental Information Processing; Membrane Transport; Transporters	oligogalacturonide transport system permease protein
K02116	0.389223	0.0342207	Metabolism; Energy Metabolism; Photosynthesis proteins	ATP synthase protein I
K00058	-0.194342	0.0342218	Metabolism; Amino Acid Metabolism; Glycine, serine and threonine metabolism|Metabolism; Energy Metabolism; Methane metabolism	D-3-phosphoglycerate dehydrogenase [EC:1.1.1.95]
K00278	-0.419834	0.0342944	Metabolism; Metabolism of Cofactors and Vitamins; Nicotinate and nicotinamide metabolism|Metabolism; Amino Acid Metabolism; Alanine, aspartate and glutamate metabolism	L-aspartate oxidase [EC:1.4.3.16]
K07343	0.362218	0.0346464	Unclassified; Cellular Processes and Signaling; Cell motility and secretion	DNA transformation protein and related proteins
K00662	0.384604	0.0346725	Unclassified; Metabolism; Others	aminoglycoside N3'-acetyltransferase [EC:2.3.1.81]
K14089	0.390171	0.0348672	Metabolism; Energy Metabolism; Methane metabolism	ech hydrogenase subunit D
K14091	0.390171	0.0348672	Metabolism; Energy Metabolism; Methane metabolism	ech hydrogenase subunit F
K00943	-0.514943	0.0349741	Metabolism; Nucleotide Metabolism; Pyrimidine metabolism	dTMP kinase [EC:2.7.4.9]
K05993	0.36778	0.0350708	Metabolism; Metabolism of Terpenoids and Polyketides; Biosynthesis of siderophore group nonribosomal peptides	isochorismatase [EC:3.3.2.1]
K11743	0.389502	0.0352143	Unclassified; Cellular Processes and Signaling; Other ion-coupled transporters	spermidine export protein MdtJ
K07533	0.274026	0.0356101	Genetic Information Processing; Folding, Sorting and Degradation; Chaperones and folding catalysts	foldase protein PrsA [EC:5.2.1.8]
K00180	-0.431817	0.0358029	Unclassified; Metabolism; Energy metabolism	indolepyruvate ferredoxin oxidoreductase, beta subunit [EC:1.2.7.8]
K00786	0.307719	0.0362618	Unclassified; Metabolism; Others	None
K01692	-0.318022	0.0362892	Metabolism; Metabolism of Terpenoids and Polyketides; Limonene and pinene degradation|Metabolism; Xenobiotics Biodegradation and Metabolism; Caprolactam degradation|Metabolism; Carbohydrate Metabolism; Butanoate metabolism|Metabolism; Xenobiotics Biodegradation and Metabolism; Benzoate degradation|Metabolism; Lipid Metabolism; Fatty acid metabolism|Metabolism; Metabolism of Terpenoids and Polyket…	enoyl-CoA hydratase [EC:4.2.1.17]
K05593	0.377705	0.0363261	Unclassified; Metabolism; Others	aminoglycoside 6-adenylyltransferase [EC:2.7.7.-]
K06211	0.384141	0.0363861	Genetic Information Processing; Transcription; Transcription factors	HipB family transcriptional regulator, involved in the regulation of NAD biosynthesis
K06178	-0.510829	0.0364756	Genetic Information Processing; Translation; Ribosome Biogenesis	ribosomal large subunit pseudouridine synthase B [EC:5.4.99.12]; 23S rRNA pseudouridine2605 synthase [EC:5.4.99.22]
K02804	0.335004	0.0366082	Metabolism; Carbohydrate Metabolism; Amino sugar and nucleotide sugar metabolism|Environmental Information Processing; Membrane Transport; Phosphotransferase system (PTS)|Environmental Information Processing; Membrane Transport; Transporters	PTS system, N-acetylglucosamine-specific IIC component
K01428	0.38574	0.03665	Metabolism; Xenobiotics Biodegradation and Metabolism; Atrazine degradation|Human Diseases; Infectious Diseases; Epithelial cell signaling in Helicobacter pylori infection|Metabolism; Nucleotide Metabolism; Purine metabolism|Metabolism; Amino Acid Metabolism; Arginine and proline metabolism	urease alpha subunit [EC:3.5.1.5]; urease subunit alpha [EC:3.5.1.5]
K01429	0.38574	0.03665	Metabolism; Xenobiotics Biodegradation and Metabolism; Atrazine degradation|Metabolism; Nucleotide Metabolism; Purine metabolism|Metabolism; Amino Acid Metabolism; Arginine and proline metabolism	urease subunit beta [EC:3.5.1.5]; urease beta subunit [EC:3.5.1.5]
K01430	0.38574	0.03665	Metabolism; Xenobiotics Biodegradation and Metabolism; Atrazine degradation|Metabolism; Nucleotide Metabolism; Purine metabolism|Metabolism; Amino Acid Metabolism; Arginine and proline metabolism	urease gamma subunit [EC:3.5.1.5]; urease subunit gamma [EC:3.5.1.5]
K03187	0.38574	0.03665	Unclassified; Genetic Information Processing; Protein folding and associated processing	urease accessory protein
K03188	0.38574	0.03665	Unclassified; Genetic Information Processing; Protein folding and associated processing	urease accessory protein
K03189	0.38574	0.03665	Unclassified; Genetic Information Processing; Protein folding and associated processing	urease accessory protein
K03190	0.38574	0.03665	Unclassified; Genetic Information Processing; Protein folding and associated processing	urease accessory protein
K01266	0.382935	0.0366758	Metabolism; Enzyme Families; Peptidases	D-aminopeptidase [EC:3.4.11.19]
K02919	-0.492138	0.0367197	Genetic Information Processing; Translation; Ribosome	large subunit ribosomal protein L36
K00899	-0.495948	0.0368432	Metabolism; Amino Acid Metabolism; Cysteine and methionine metabolism	5-methylthioribose kinase [EC:2.7.1.100]
K03658	0.384613	0.0371636	Genetic Information Processing; Replication and Repair; DNA repair and recombination proteins	DNA helicase IV [EC:3.6.1.-]; DNA helicase IV [EC:3.6.4.12]
K09132	0.384613	0.0371636	Unclassified; Poorly Characterized; Function unknown	hypothetical protein
K03297	0.370229	0.0372633	Unclassified; Cellular Processes and Signaling; Other ion-coupled transporters	small multidrug resistance protein, SMR family
K00998	-0.487335	0.0373018	Metabolism; Lipid Metabolism; Glycerophospholipid metabolism|Metabolism; Amino Acid Metabolism; Glycine, serine and threonine metabolism	phosphatidylserine synthase [EC:2.7.8.8]
K07069	0.381127	0.0373644	Unclassified; Poorly Characterized; General function prediction only	None
K07076	-0.368846	0.0373645	Unclassified; Poorly Characterized; General function prediction only	None
K03150	-0.372581	0.0374637	Metabolism; Metabolism of Cofactors and Vitamins; Thiamine metabolism	thiamine biosynthesis ThiH
K01039	-0.526851	0.037713	Metabolism; Carbohydrate Metabolism; Butanoate metabolism|Metabolism; Xenobiotics Biodegradation and Metabolism; Styrene degradation	glutaconate CoA-transferase, subunit A [EC:2.8.3.12]
K10559	0.49896	0.0379302	Environmental Information Processing; Membrane Transport; ABC transporters|Environmental Information Processing; Membrane Transport; Transporters	rhamnose transport system substrate-binding protein
K06331	0.344845	0.0380312	Unclassified; Cellular Processes and Signaling; Sporulation	spore coat protein I
K10189	0.367838	0.0381254	Environmental Information Processing; Membrane Transport; ABC transporters|Environmental Information Processing; Membrane Transport; Transporters	lactose/L-arabinose transport system permease protein
K02443	0.333805	0.0381748	Genetic Information Processing; Transcription; Transcription factors	glycerol uptake operon antiterminator
K01813	0.35435	0.0381864	Metabolism; Carbohydrate Metabolism; Fructose and mannose metabolism	L-rhamnose isomerase [EC:5.3.1.14]
K03716	0.292605	0.0381977	Unclassified; Genetic Information Processing; Replication, recombination and repair proteins	spore photoproduct lyase [EC:4.1.99.14]; spore photoproduct lyase [EC:4.1.99.-]
K07696	0.358373	0.038414	Environmental Information Processing; Signal Transduction; Two-component system	two-component system, NarL family, response regulator NreC
K00042	0.32957	0.0385248	Metabolism; Carbohydrate Metabolism; Glyoxylate and dicarboxylate metabolism	2-hydroxy-3-oxopropionate reductase [EC:1.1.1.60]
K01961	-0.201666	0.0385855	Metabolism; Carbohydrate Metabolism; Propanoate metabolism|Metabolism; Lipid Metabolism; Fatty acid biosynthesis|Metabolism; Energy Metabolism; Carbon fixation pathways in prokaryotes|Metabolism; Carbohydrate Metabolism; Pyruvate metabolism|Metabolism; Metabolism of Terpenoids and Polyketides; Tetracycline biosynthesis	acetyl-CoA carboxylase, biotin carboxylase subunit [EC:6.4.1.2]; acetyl-CoA carboxylase, biotin carboxylase subunit [EC:6.4.1.2 6.3.4.14]
K00633	0.356129	0.0387576	Unclassified; Metabolism; Others	galactoside O-acetyltransferase [EC:2.3.1.18]
K07448	0.317071	0.0390447	Unclassified; Genetic Information Processing; Replication, recombination and repair proteins	restriction system protein
K01159	-0.512553	0.0390732	Genetic Information Processing; Replication and Repair; Homologous recombination|Genetic Information Processing; Replication and Repair; DNA repair and recombination proteins	crossover junction endodeoxyribonuclease RuvC [EC:3.1.22.4]
K10541	0.283779	0.0390767	Environmental Information Processing; Membrane Transport; ABC transporters|Environmental Information Processing; Membrane Transport; Transporters	methyl-galactoside transport system permease protein
K10542	0.283779	0.0390767	Environmental Information Processing; Membrane Transport; ABC transporters|Environmental Information Processing; Membrane Transport; Transporters	methyl-galactoside transport system ATP-binding protein [EC:3.6.3.17]
K03338	0.36972	0.0394152	Metabolism; Carbohydrate Metabolism; Inositol phosphate metabolism	5-dehydro-2-deoxygluconokinase [EC:2.7.1.92]
K09002	0.371136	0.0394652	Unclassified; Poorly Characterized; Function unknown	hypothetical protein
K01144	-0.558639	0.0401347	Unclassified; Genetic Information Processing; Replication, recombination and repair proteins	exodeoxyribonuclease V [EC:3.1.11.5]
K07706	0.366431	0.0402669	Metabolism; Enzyme Families; Protein kinases|Environmental Information Processing; Signal Transduction; Two-component system	two-component system, AgrA family, sensor histidine kinase AgrC [EC:2.7.13.-]
K03337	0.368099	0.040272	Metabolism; Carbohydrate Metabolism; Inositol phosphate metabolism	5-deoxy-glucuronate isomerase [EC:5.3.1.-]
K07586	0.36712	0.0404431	Unclassified; Genetic Information Processing; Others	hypothetical protein
K07717	-0.437353	0.0404483	Metabolism; Enzyme Families; Protein kinases|Environmental Information Processing; Signal Transduction; Two-component system	two-component system, sensor histidine kinase YcbA [EC:2.7.13.3]
K06910	0.347044	0.0404758	Unclassified; Poorly Characterized; General function prediction only	None
K10545	0.427775	0.0405795	Environmental Information Processing; Membrane Transport; ABC transporters|Environmental Information Processing; Membrane Transport; Transporters	D-xylose transport system ATP-binding protein [EC:3.6.3.17]
K03608	0.314543	0.0406871	Genetic Information Processing; Replication and Repair; Chromosome	cell division topological specificity factor
K00096	0.307374	0.0406966	Unclassified; Metabolism; Energy metabolism	glycerol-1-phosphate dehydrogenase [NAD(P)] [EC:1.1.1.261]
K01191	0.344588	0.0407725	Metabolism; Glycan Biosynthesis and Metabolism; Other glycan degradation	alpha-mannosidase [EC:3.2.1.24]
K09952	-0.536673	0.0409313	Unclassified; Poorly Characterized; Function unknown	hypothetical protein
K05306	0.373419	0.0409856	Metabolism; Metabolism of Other Amino Acids; Phosphonate and phosphinate metabolism	phosphonoacetaldehyde hydrolase [EC:3.11.1.1]
K03427	-0.479339	0.0410469	Unclassified; Genetic Information Processing; Restriction enzyme	type I restriction enzyme M protein [EC:2.1.1.72]
K02589	0.362538	0.0411822	Metabolism; Energy Metabolism; Nitrogen metabolism	nitrogen regulatory protein PII 1
K02590	0.362538	0.0411822	Metabolism; Energy Metabolism; Nitrogen metabolism	nitrogen regulatory protein PII 2
K01426	0.334252	0.0412313	Metabolism; Metabolism of Other Amino Acids; Cyanoamino acid metabolism|Metabolism; Amino Acid Metabolism; Phenylalanine metabolism|Metabolism; Amino Acid Metabolism; Arginine and proline metabolism|Metabolism; Xenobiotics Biodegradation and Metabolism; Styrene degradation|Metabolism; Xenobiotics Biodegradation and Metabolism; Aminobenzoate degradation|Metabolism; Amino Acid Metabolism; Tryptopha…	amidase [EC:3.5.1.4]
K00050	0.360805	0.0414294	Metabolism; Carbohydrate Metabolism; Glyoxylate and dicarboxylate metabolism|Metabolism; Amino Acid Metabolism; Glycine, serine and threonine metabolism	hydroxypyruvate reductase [EC:1.1.1.81]
K04095	0.369169	0.0417495	Genetic Information Processing; Replication and Repair; Chromosome	cell filamentation protein
K01962	-0.31943	0.0418072	Metabolism; Carbohydrate Metabolism; Propanoate metabolism|Metabolism; Lipid Metabolism; Fatty acid biosynthesis|Metabolism; Energy Metabolism; Carbon fixation pathways in prokaryotes|Metabolism; Carbohydrate Metabolism; Pyruvate metabolism|Metabolism; Metabolism of Terpenoids and Polyketides; Tetracycline biosynthesis	acetyl-CoA carboxylase carboxyl transferase subunit alpha [EC:6.4.1.2]
K11928	-0.255325	0.0418573	Unclassified; Cellular Processes and Signaling; Other ion-coupled transporters	sodium/proline symporter
K01198	0.288134	0.041886	Metabolism; Carbohydrate Metabolism; Amino sugar and nucleotide sugar metabolism|Metabolism; Carbohydrate Metabolism; Starch and sucrose metabolism	xylan 1,4-beta-xylosidase [EC:3.2.1.37]
K03111	-0.287262	0.0420237	Genetic Information Processing; Replication and Repair; Mismatch repair|Genetic Information Processing; Replication and Repair; Homologous recombination|Genetic Information Processing; Replication and Repair; DNA repair and recombination proteins|Genetic Information Processing; Replication and Repair; DNA replication|Genetic Information Processing; Replication and Repair; DNA replication proteins	single-strand DNA-binding protein
K13038	-0.418727	0.0421927	Metabolism; Metabolism of Cofactors and Vitamins; Pantothenate and CoA biosynthesis	phosphopantothenoylcysteine decarboxylase / phosphopantothenate--cysteine ligase [EC:4.1.1.36 6.3.2.5]
K03335	0.372952	0.0422607	Metabolism; Carbohydrate Metabolism; Inositol phosphate metabolism	inosose dehydratase [EC:4.2.1.44]
K03336	0.372952	0.0422607	Metabolism; Carbohydrate Metabolism; Inositol phosphate metabolism	3D-(3,5/4)-trihydroxycyclohexane-1,2-dione hydrolase [EC:3.7.1.-]
K13004	0.372952	0.0422607	Metabolism; Glycan Biosynthesis and Metabolism; Glycosyltransferases|Metabolism; Glycan Biosynthesis and Metabolism; Lipopolysaccharide biosynthesis proteins	galacturonosyltransferase [EC:2.4.1.-]
K13685	-0.414505	0.0425617	Metabolism; Glycan Biosynthesis and Metabolism; Glycosyltransferases	UDP-N-acetylglucosamine:undecaprenyl-P N-acetylglucosaminyl 1-P transferase [EC:2.7.8.-]
K09759	0.286458	0.0425854	Genetic Information Processing; Translation; Aminoacyl-tRNA biosynthesis|Metabolism; Amino Acid Metabolism; Amino acid related enzymes	nondiscriminating aspartyl-tRNA synthetase [EC:6.1.1.23]
K01958	-0.399499	0.0426148	Metabolism; Carbohydrate Metabolism; Citrate cycle (TCA cycle)|Metabolism; Energy Metabolism; Carbon fixation pathways in prokaryotes|Metabolism; Carbohydrate Metabolism; Pyruvate metabolism	pyruvate carboxylase [EC:6.4.1.1]
K03517	-0.441767	0.0426793	Metabolism; Metabolism of Cofactors and Vitamins; Nicotinate and nicotinamide metabolism	quinolinate synthase [EC:2.5.1.72]
K11105	-0.513698	0.0427143	Unclassified; Cellular Processes and Signaling; Other ion-coupled transporters	cell volume regulation protein A
K14534	-0.391805	0.0428152	Metabolism; Energy Metabolism; Carbon fixation pathways in prokaryotes|Metabolism; Carbohydrate Metabolism; Butanoate metabolism	4-hydroxybutyryl-CoA dehydratase / vinylacetyl-CoA-Delta-isomerase [EC:4.2.1.120 5.3.3.3]
K02009	0.341955	0.0428956	Environmental Information Processing; Membrane Transport; ABC transporters|Environmental Information Processing; Membrane Transport; Transporters	cobalt transport protein
K01750	0.396508	0.0433133	Metabolism; Amino Acid Metabolism; Arginine and proline metabolism	ornithine cyclodeaminase [EC:4.3.1.12]
K14087	0.35798	0.0434411	Metabolism; Energy Metabolism; Methane metabolism	ech hydrogenase subunit B
K14088	0.35798	0.0434411	Metabolism; Energy Metabolism; Methane metabolism	ech hydrogenase subunit C
K13052	0.271435	0.0434454	Genetic Information Processing; Replication and Repair; Chromosome	cell division protein DivIC
K00690	0.302021	0.0434839	Metabolism; Carbohydrate Metabolism; Starch and sucrose metabolism	sucrose phosphorylase [EC:2.4.1.7]
K01101	0.344398	0.0434917	Metabolism; Xenobiotics Biodegradation and Metabolism; Aminobenzoate degradation	4-nitrophenyl phosphatase [EC:3.1.3.41]
K00549	0.367379	0.0436712	Metabolism; Amino Acid Metabolism; Cysteine and methionine metabolism|Metabolism; Metabolism of Other Amino Acids; Selenocompound metabolism	5-methyltetrahydropteroyltriglutamate--homocysteine methyltransferase [EC:2.1.1.14]
K01613	-0.477408	0.0437027	Metabolism; Lipid Metabolism; Glycerophospholipid metabolism	phosphatidylserine decarboxylase [EC:4.1.1.65]
K03411	0.300507	0.0437393	Cellular Processes; Cell Motility; Bacterial motility proteins|Cellular Processes; Cell Motility; Bacterial chemotaxis	chemotaxis protein CheD [EC:3.5.1.44]
K02556	0.319087	0.0437986	Cellular Processes; Cell Motility; Flagellar assembly|Cellular Processes; Cell Motility; Bacterial motility proteins|Cellular Processes; Cell Motility; Bacterial chemotaxis|Environmental Information Processing; Signal Transduction; Two-component system	chemotaxis protein MotA
K02044	0.355909	0.0438304	Environmental Information Processing; Membrane Transport; ABC transporters|Environmental Information Processing; Membrane Transport; Transporters	phosphonate transport system substrate-binding protein
K01243	-0.396731	0.0438362	Metabolism; Amino Acid Metabolism; Cysteine and methionine metabolism	S-adenosylhomocysteine/5'-methylthioadenosine nucleosidase [EC:3.2.2.9]
K00001	0.338053	0.0438684	Metabolism; Lipid Metabolism; Fatty acid metabolism|Metabolism; Xenobiotics Biodegradation and Metabolism; Naphthalene degradation|Metabolism; Xenobiotics Biodegradation and Metabolism; Chloroalkane and chloroalkene degradation|Metabolism; Carbohydrate Metabolism; Glycolysis / Gluconeogenesis|Metabolism; Xenobiotics Biodegradation and Metabolism; Metabolism of xenobiotics by cytochrome P450|Metab…	alcohol dehydrogenase [EC:1.1.1.1]
K10118	0.335795	0.0438867	Environmental Information Processing; Membrane Transport; ABC transporters|Environmental Information Processing; Membrane Transport; Transporters	multiple sugar transport system permease protein
K03927	0.367321	0.0440009	Metabolism; Xenobiotics Biodegradation and Metabolism; Drug metabolism - other enzymes	carboxylesterase type B [EC:3.1.1.1]
K14090	0.356407	0.0443501	Metabolism; Energy Metabolism; Methane metabolism	ech hydrogenase subunit E
K00564	-0.483012	0.0444833	Genetic Information Processing; Translation; Ribosome Biogenesis	ribosomal RNA small subunit methyltransferase C [EC:2.1.1.172]; ribosomal RNA small subunit methyltransferase C [EC:2.1.1.52]
K03811	0.312723	0.0447203	Unclassified; Cellular Processes and Signaling; Other transporters	nicotinamide mononucleotide transporter
K07027	-0.42537	0.0447487	Unclassified; Poorly Characterized; General function prediction only	None
K06903	-0.491425	0.044856	Unclassified; Poorly Characterized; General function prediction only	None
K01218	0.364801	0.0450375	Metabolism; Carbohydrate Metabolism; Fructose and mannose metabolism	mannan endo-1,4-beta-mannosidase [EC:3.2.1.78]
K04651	0.349115	0.0451268	Unclassified; Genetic Information Processing; Protein folding and associated processing	hydrogenase nickel incorporation protein HypA
K04655	0.339391	0.045245	Unclassified; Genetic Information Processing; Protein folding and associated processing	hydrogenase expression/formation protein HypE
K07406	0.362033	0.0453641	Metabolism; Glycan Biosynthesis and Metabolism; Glycosphingolipid biosynthesis - globo series|Metabolism; Lipid Metabolism; Glycerolipid metabolism|Metabolism; Lipid Metabolism; Sphingolipid metabolism|Metabolism; Carbohydrate Metabolism; Galactose metabolism	alpha-galactosidase [EC:3.2.1.22]
K01809	-0.43356	0.0455017	Metabolism; Carbohydrate Metabolism; Amino sugar and nucleotide sugar metabolism|Metabolism; Carbohydrate Metabolism; Fructose and mannose metabolism	mannose-6-phosphate isomerase [EC:5.3.1.8]
K07090	-0.196879	0.0455159	Unclassified; Poorly Characterized; General function prediction only	None
K08358	-0.61374	0.0459076	Environmental Information Processing; Signal Transduction; Two-component system	tetrathionate reductase subunit B
K01975	-0.360211	0.0462439	Unclassified; Genetic Information Processing; Translation proteins	2'-5' RNA ligase [EC:6.5.1.-]
K10119	0.330365	0.0462739	Environmental Information Processing; Membrane Transport; ABC transporters|Environmental Information Processing; Membrane Transport; Transporters	multiple sugar transport system permease protein
K02400	0.296499	0.0465042	Environmental Information Processing; Membrane Transport; Secretion system|Cellular Processes; Cell Motility; Bacterial motility proteins|Cellular Processes; Cell Motility; Flagellar assembly	flagellar biosynthesis protein FlhA
K02420	0.296499	0.0465042	Environmental Information Processing; Membrane Transport; Secretion system|Cellular Processes; Cell Motility; Bacterial motility proteins|Cellular Processes; Cell Motility; Flagellar assembly	flagellar biosynthetic protein FliQ
K11261	0.35327	0.0465908	Metabolism; Energy Metabolism; Methane metabolism	formylmethanofuran dehydrogenase subunit E [EC:1.2.99.5]
K00169	-0.337803	0.046597	Metabolism; Carbohydrate Metabolism; Butanoate metabolism|Metabolism; Energy Metabolism; Carbon fixation pathways in prokaryotes|Metabolism; Carbohydrate Metabolism; Propanoate metabolism|Metabolism; Carbohydrate Metabolism; Citrate cycle (TCA cycle)|Metabolism; Carbohydrate Metabolism; Glycolysis / Gluconeogenesis|Metabolism; Carbohydrate Metabolism; Pyruvate metabolism|Metabolism; Energy Metabo…	pyruvate ferredoxin oxidoreductase, alpha subunit [EC:1.2.7.1]
K03575	-0.473655	0.0467532	Genetic Information Processing; Replication and Repair; Base excision repair|Genetic Information Processing; Replication and Repair; DNA repair and recombination proteins	A/G-specific adenine glycosylase [EC:3.2.2.-]
K02413	0.296171	0.0469522	Cellular Processes; Cell Motility; Bacterial motility proteins|Cellular Processes; Cell Motility; Flagellar assembly	flagellar FliJ protein
K06013	-0.884198	0.0471114	Metabolism; Enzyme Families; Peptidases	STE24 endopeptidase [EC:3.4.24.84]
K09940	-0.884198	0.0471114	Unclassified; Poorly Characterized; Function unknown	hypothetical protein
K02025	0.339221	0.0474059	Environmental Information Processing; Membrane Transport; Transporters	multiple sugar transport system permease protein
K00002	0.348275	0.0475401	Metabolism; Carbohydrate Metabolism; Glycolysis / Gluconeogenesis|Metabolism; Xenobiotics Biodegradation and Metabolism; Caprolactam degradation|Metabolism; Lipid Metabolism; Glycerolipid metabolism	alcohol dehydrogenase (NADP+) [EC:1.1.1.2]
K05305	0.348275	0.0475401	Metabolism; Carbohydrate Metabolism; Amino sugar and nucleotide sugar metabolism|Metabolism; Carbohydrate Metabolism; Fructose and mannose metabolism	fucokinase [EC:2.7.1.52]
K02027	0.336039	0.0476073	Environmental Information Processing; Membrane Transport; Transporters	multiple sugar transport system substrate-binding protein
K07089	-0.267203	0.0476108	Unclassified; Poorly Characterized; General function prediction only	None
K01654	0.343555	0.0477351	Metabolism; Carbohydrate Metabolism; Amino sugar and nucleotide sugar metabolism	N-acetylneuraminate synthase [EC:2.5.1.56]
K01255	0.335086	0.0478059	Metabolism; Enzyme Families; Peptidases|Metabolism; Metabolism of Other Amino Acids; Glutathione metabolism	leucyl aminopeptidase [EC:3.4.11.1]
K08177	-0.381946	0.0478726	Environmental Information Processing; Membrane Transport; Transporters	MFS transporter, OFA family, oxalate/formate antiporter
K03092	-0.504888	0.048128	Genetic Information Processing; Transcription; Transcription machinery|Human Diseases; Infectious Diseases; Vibrio cholerae pathogenic cycle|Environmental Information Processing; Signal Transduction; Two-component system	RNA polymerase sigma-54 factor
K06408	0.316429	0.0482837	Unclassified; Cellular Processes and Signaling; Sporulation	stage V sporulation protein AF
K02407	0.280711	0.0485442	Cellular Processes; Cell Motility; Bacterial motility proteins|Cellular Processes; Cell Motility; Flagellar assembly	flagellar hook-associated protein 2
K06895	-0.387759	0.0485618	Unclassified; Cellular Processes and Signaling; Other ion-coupled transporters	L-lysine exporter family protein LysE/ArgO
K02005	-0.510212	0.0485996	Unclassified; Cellular Processes and Signaling; Membrane and intracellular structural molecules	HlyD family secretion protein
K14652	-0.464281	0.0487392	None	3,4-dihydroxy 2-butanone 4-phosphate synthase / GTP cyclohydrolase II [EC:4.1.99.12 3.5.4.25]
K07665	0.33095	0.0489717	Environmental Information Processing; Signal Transduction; Two-component system	two-component system, OmpR family, copper resistance phosphate regulon response regulator CusR
K00793	-0.453303	0.049079	Metabolism; Metabolism of Cofactors and Vitamins; Riboflavin metabolism	riboflavin synthase [EC:2.5.1.9]; riboflavin synthase alpha chain [EC:2.5.1.9]
K02397	0.294882	0.0491533	Cellular Processes; Cell Motility; Bacterial motility proteins|Cellular Processes; Cell Motility; Flagellar assembly	flagellar hook-associated protein 3 FlgL
K00172	-0.330462	0.0492171	Metabolism; Carbohydrate Metabolism; Butanoate metabolism|Metabolism; Energy Metabolism; Carbon fixation pathways in prokaryotes|Metabolism; Carbohydrate Metabolism; Propanoate metabolism|Metabolism; Carbohydrate Metabolism; Citrate cycle (TCA cycle)|Metabolism; Carbohydrate Metabolism; Glycolysis / Gluconeogenesis|Metabolism; Carbohydrate Metabolism; Pyruvate metabolism|Metabolism; Energy Metabo…	pyruvate ferredoxin oxidoreductase, gamma subunit [EC:1.2.7.1]
K13789	-0.306086	0.0493499	Metabolism; Metabolism of Terpenoids and Polyketides; Prenyltransferases|Metabolism; Metabolism of Terpenoids and Polyketides; Terpenoid backbone biosynthesis	geranylgeranyl diphosphate synthase, type II [EC:2.5.1.1 2.5.1.10 2.5.1.29]
K02026	0.334223	0.0496421	Environmental Information Processing; Membrane Transport; Transporters	multiple sugar transport system permease protein
K01790	-0.471198	0.0498344	Metabolism; Metabolism of Terpenoids and Polyketides; Polyketide sugar unit biosynthesis|Metabolism; Biosynthesis of Other Secondary Metabolites; Streptomycin biosynthesis	dTDP-4-dehydrorhamnose 3,5-epimerase [EC:5.1.3.13]
K00176	-0.501791	0.0499269	Metabolism; Carbohydrate Metabolism; Citrate cycle (TCA cycle)|Metabolism; Energy Metabolism; Carbon fixation pathways in prokaryotes	2-oxoglutarate ferredoxin oxidoreductase subunit delta [EC:1.2.7.3]
